# Supplementary material for: Precise homology-directed installation of large genomic edits in human cells with cleaving and nicking high-specificity Cas9 variants
Source: Nucleic Acids Res. 2023 Mar 17;51(7):3465–84. doi: 10.1093/nar/gkad165 (PMC10123109; doi:10.1093/nar/gkad165)
Supplement: gkad165_Supplemental_Files [file gkad165_supplemental_files.zip]

Archive with 5 entries (5 files):
- Supplementary Information.pdf
- Supplementary_File_1_Live-cell_imaging_of_iPSC_cultures_with_MDM2_inhibitor.mp4
- Supplementary_File_2_Live-cell_imaging_of_iPSC_cultures_without_MDM2_inhibitor.mp4
- Wang et al. Supplementary Figures S1-S12.docx
- Wang et al. Supplementary Tables S1-S36.docx
